# Supplementary material for: Sexual Dimorphism in Body Weight Loss, Improvements in Cardiometabolic Risk Factors and Maintenance of Beneficial Effects 6 Months after a Low-Calorie Diet: Results from the Randomized Controlled DiOGenes Trial
Source: Nutrients. 2021 May 10;13(5):1588. doi: 10.3390/nu13051588 (PMC8151806; doi:10.3390/nu13051588)
Supplement: Supplementary file 1 [file nutrients-13-01588-s001.zip]

Archive with 1 entries (1 files):
- nutrients-1182766-supplementary.pdf
